# Supplementary material for: Inner Rotation of Pickering Janus Emulsions
Source: Nanomaterials (Basel). 2021 Dec 6;11(12):3312. doi: 10.3390/nano11123312 (PMC8708173; doi:10.3390/nano11123312)
Supplement: Supplementary file 1 [file nanomaterials-11-03312-s001.zip]

Archive with 1 entries (1 files):
- Cropped2.mp4
